# Supplementary material for: Functional role of the Frizzled linker domain in the Wnt signaling pathway
Source: Commun Biol. 2022 May 5;5:421. doi: 10.1038/s42003-022-03370-4 (PMC9072438; doi:10.1038/s42003-022-03370-4)
Supplement: Supplementary file 4 — Supplementary Data 1 [file 42003_2022_3370_MOESM4_ESM.xlsx]

## Sheet: Fig2
Fig 2a
	plasmid												protein
			pcDNA				Wnt3a			ttest					Afamin-baseline				Wnt3a-baseline
		EXP1	EXP2	EXP3		EXP1	EXP2	EXP3		p-value				EXP1	EXP2	EXP3		EXP1	EXP2	EXP3		p-value
	pcDNA	1	1	1		1.04504	1.29928	1.34488		0.132801			pcDNA	1	1	1		1.23597	1.44429	1.21858		0.0538817
	FZD3	0.905118	0.927443	0.857305		0.671021	0.73673	0.781915		0.0720626			FZD3	1.71612	2.64113	2.67207		0.873289	0.917804	2.45677		0.168128
	FZD4	1.07025	1.01742	2.02251		50.9854	48.5698	53.4579		0.000517634			FZD4	1.63588	0.203881	0.919882		18.0502	19.4974	17.071		0.0033727
	FZD5	1.20327	1.15512	1.51145		49.0975	52.6366	50.933		0.000438826			FZD5	1.74418	1.49451	1.66895		16.6181	17.2391	11.1163		0.0210743
	FZD6	1.20327	1.15512	1.51145		0.773326	0.79018	0.873112		0.0285262			FZD6	1.59131	1.94101	1.79439		1.16657	1.04041	1.04954		0.0388219
	FZD4_3CRD	0.932415	1.12535	1.49653		0.889366	0.972195	1.10592		0.196719			FZD4_3CRD	2.08041	3.01817	2.72355		1.05673	1.65968	1.0257		0.0198699
	FZD4_5CRD	1.07684	1.11274	0.888281		39.2991	49.0194	41.6147		0.00467775			FZD4_5CRD	2.49232	2.22114	2.19873		9.48033	13.5785	14.3622		0.0240935
	FZD4_6CRD	0.979581	0.893523	1.0274		0.857366	0.896531	1.02118		0.40844			FZD4_6CRD	3.00106	0.28426	1.64266		1.69716	0.839583	0.810002		0.444601
Fig 2b
	plasmid												protein
			pcDNA				Wnt3a								Afamin-baseline				Wnt3a-baseline
		EXP1	EXP2	EXP3		EXP1	EXP2	EXP3		p-value				EXP1	EXP2	EXP3		EXP1	EXP2	EXP3		p-value
	FZD4	1.07025	1.01742	2.02251		50.9854	48.5698	53.4579		0.000517634			FZD4	1.63588	0.203881	0.919882		18.0502	19.4974	17.071		0.0033727
	FZD4 Δlinker	0.943644	1.05791	1.02372		23.6425	23.3222	30.3821		0.00847809			FZD4 Δlinker	1.65197	1.5112	1.29238		2.46104	2.27338	2.43039		0.016713
	FZD4_3linker	0.937137	0.746572	0.974299		21.7391	21.1486	21.5936		3.14566e-05			FZD4_3linker	0.465597	0.44659	0.456094		1.99611	1.67815	1.87297		0.00388902
	FZD4_5linker	1.02724	0.888023	1.14633		52.5503	47.192	51.397		0.0010117			FZD4_5linker	1.33194	1.65856	1.70279		14.4035	12.0714	13.2375		0.00433012
	FZD4_6linker	0.915293	0.827127	1.24108		25.8424	25.5774	25.9761		6.17256e-06			FZD4_6linker	0.758788	0.500045	0.629417		2.93109	2.80977	2.3352		0.00776029

## Sheet: Fig 3
Fig 3
a-FLAG						a-Wnt3a
% of AP stained area	EXP1	EXP2	EXP3			% of AP stained area	EXP1	EXP2	EXP3
M2R	48.226	46.393	56.265			M2R	1.537	2.271	1.955
FZD4	54.915	51.112	53.638			FZD4	24.054	23.018	22.769
FZD4 Δlinker	54.058	51.075	46.618			FZD4 Δlinker	11.976	8.091	6.574
FZD4_3linker	49.925	49.589	56.442			FZD4_3linker	12.683	9.269	9.078
FZD4_5linker	49.402	48.857	52.411			FZD4_5linker	26.913	26.117	24.722
FZD4_6linker	55.028	53.487	54.853			FZD4_6linker	13.186	5.729	11.445

## Sheet: Fig 4
Fig 4a
		ΔBRET
M2R	EXP1	EXP2	EXP3
FZD4	0.00903999	-0.000645069	0.01351
FZD6	0.0539425	0.0463575	0.049453
FZD4Δlinker	0.0120345	0.0193557	-0.0180693
FZD4_3linker	0.0152193	0.0184909	0.0157238
FZD4_5linker	0.015961	0.0106552	0.0145643
FZD4_6linker	0.0491247	0.04015	0.0453433
	0.0173798	0.0178707	0.0155961
Fig 4b
M2R	EXP1	EXP2	EXP3
FZD4	0.0101698	0.0167579	0.006856
FZD6	0.0451482	0.0475778	0.0353009
FZD4Δlinker	0.00251781	0.0117318	0.00222831
FZD4_3linker	0.01621	0.0137856	0.0216366
FZD4_5linker	0.0205442	0.0243275	0.0261737
FZD4_6linker	0.0397287	0.0344425	0.0560327
	0.0148962	0.0140172	0.0224015
Fig 4c
		ΔBRET
M2R	EXP1	EXP2	EXP3
FZD4	0.00138969	0.00425641	0.00258269
FZD6	0.0225153	0.0220184	0.0185299
FZD4Δlinker	0.00403756	-0.00183042	0.00427815
FZD4_3linker	-0.0036382	0.00940191	-0.00386687
FZD4_5linker	-3.60222e-05	-0.00127505	0.001036
FZD4_6linker	0.0243966	0.0240916	0.0231561
	-0.0143277	0.00472572	0.00888802
Fig 4d
	Non	Partial	Complete				Non	Partial	Complete
M2R	11	0	0			FZD4_3CRD	14	0	0
	14	0	0				18	0	0
	7	0	0				14	0	0
	11	0	0				16	0	0
	10	0	0				18	0	0
total cell number	53	0	0			total cell number	80	0	0
%of cell number	100	0	0			%of cell number	100	0	0
	Non	Partial	Complete				Non	Partial	Complete
FZD4	3	2	10			FZD4_5CRD	3	3	8
	0	0	12				2	3	10
	2	0	9				0	5	11
	0	3	11				1	4	12
	3	2	8				0	3	11
total cell number	8	7	50			total cell number	6	18	52
%of cell number	12.3077	10.7692	76.9231			%of cell number	7.89474	23.6842	68.4211
	Non	Partial	Complete				Non	Partial	Complete
FZD4 Δlinker	0	6	4			FZD4_6CRD	19	0	0
	3	4	3				11	0	0
	4	5	0				18	0	0
	3	5	6				15	0	0
	0	6	5				19	0	0
total cell number	10	26	18			total cell number	82	0	0
%of cell number	18.5185	48.1481	33.3333			%of cell number	100	0	0
	Non	Partial	Complete				Non	Partial	Complete
FZD4_3linker	2	8	0			FZD4_3CRDlinker	16	0	0
	3	8	8				10	0	0
	2	10	5				12	0	0
	1	8	7				14	0	0
	1	6	5				13	0	0
total cell number	9	40	25			total cell number	65	0	0
%of cell number	12.1622	54.0541	33.7838			%of cell number	100	0	0
	Non	Partial	Complete				Non	Partial	Complete
FZD4_5linker	0	3	8			FZD4_5CRDlinker	2	3	12
	2	4	13				2	2	11
	2	4	7				3	3	17
	2	1	11				1	3	10
	1	2	10				2	2	12
total cell number	7	14	49			total cell number	10	13	62
%of cell number	10	20	70			%of cell number	11.7647	15.2941	72.9412
							Non	Partial	Complete
	Non	Partial	Complete			FZD4_6CRDlinker	9	0	0
FZD4_6linker	2	5	4				12	0	0
	2	6	3				7	0	0
	5	7	7				9	0	0
	1	8	7				13	0	0
	3	10	10				7	0	0
total cell number	13	36	31			total cell number	57	0	0
%of cell number	16.25	45	38.75			%of cell number	100	0	0

## Sheet: Fig 5
Fig 5a
		pcDNA							wnt3a plasmid
	EXP1	EXP2	EXP3					EXP1	EXP2	EXP3			p-value
pcDNA	1	1	1				pcDNA	0.445049	0.401027	0.348935			0.00212477
FZD3	1.02997	0.680578	0.760759				FZD3	1.05387	2.27035	2.4661			0.17813
FZD3_4CRD	1.6875	1.76318	1.73178				FZD3_4CRD	1.32133	1.26164	2.29629			0.79141
FZD3_4link	1.96949	1.99046	2.01637				FZD3_4link	3.22215	3.31171	1.73873			0.280159
FZD3_4CRDlink	1.59827	1.49441	1.5092				FZD3_4CRDlink	5.01677	6.91998	6.13428			0.016465
FZD6	1.55177	1.56079	1.52491				FZD6	1.6118	2.13322	2.44083			0.173604
FZD6_4CRD	1.52227	1.55337	1.53421				FZD6_4CRD	1.35924	1.36422	1.56651			0.266547
FZD6_4link	1.15591	1.12667	1.11665				FZD6_4link	6.56799	8.55749	9.7088			0.0164906
FZD6_4CRDlink	1.46866	1.48636	1.47889				FZD6_4CRDlink	2.25868	2.30642	1.86228			0.0420936
FZD4	1.44493	1.34635	1.35382				FZD4	48.6057	61.2402	72.5269			0.0133579
Fig 5b
		Afamin							wnt3a protein
	EXP1	EXP2	EXP3					EXP1	EXP2	EXP3			p-value
pcDNA	1	1	1				pcDNA	1.99891	1.32334	1.31315			0.138225
FZD3	1.27203	1.62883	1.66273				FZD3	1.32652	0.706224	1.07363			0.232372
FZD3_4CRD	1.42485	1.73944	2.36534				FZD3_4CRD	1.35992	0.971314	1.10446			0.181963
FZD3_4linker	1.23149	0.9111	1.58331				FZD3_4linker	0.990552	0.994894	0.757492			0.343398
FZD3_4CRDlinker	0.969297	0.734412	1.11039				FZD3_4CRDlinker	3.58874	3.51929	2.99731			0.0126441
FZD6	1.02245	0.776117	1.14538				FZD6	1.70009	0.824932	1.06794			0.452024
FZD6_4CRD	1.27119	1.27449	0.812618				FZD6_4CRD	0.979088	0.782459	1.6942			0.946468
FZD6_4linker	0.872646	0.892629	1.11574				FZD6_4linker	2.14853	1.02476	1.10449			0.371336
FZD6_4CRDlinker	1.8298	1.45434	1.96582				FZD6_4CRDlinker	3.56721	3.42759	5.21199			0.0384895
FZD4	1.15822	1.54273	1.28109				FZD4	10.7495	14.4918	12.2212			0.00755472
Fig 5c
a-FLAG							a-Wnt3a
% of AP stained area	EXP1	EXP2	EXP3				% of AP stained area	EXP1	EXP2	EXP3
FZD3	59.766	58.338	56.67				FZD3	6.957	3.659	1.757
FZD4	54.915	51.112	53.638				FZD4	24.054	23.018	22.769
FZD6	58.53	58.164	56.762				FZD6	5.479	3.095	2.58
FZD3_4CRD	59.818	59.46	59.686				FZD3_4CRD	2.729	2.308	1.618
FZD3_4CRDlinker	59.767	59.303	60.105				FZD3_4CRDlinker	22.257	23.519	23.507
FZD6_4CRD	53.077	50.487	52.1				FZD6_4CRD	2.258	1.533	0.944
FZD6_4CRDlinker	53.015	57.605	49.462				FZD6_4CRDlinker	21.73	21.13	23.74
Fig 5d
			ΔBRET
	EXP1	EXP2	EXP3	EXP4	EXP5	EXP6
M2	0.00309868	0.00470064	-0.00012093	0.00782292	0.00548145	0.0202014
FZD4	0.0546541	0.0583696	0.0584891	0.0483488	0.0482131	0.0507747
FZD6	0.00767383	0.00686116	0.00979016	-0.0112747	0.016291	0.00251495
FZD6_4CRD	-0.00511759	0.000828744	0.000805437	-0.000499918	0.00264885	0.00526661
FZD6_4CRDlinker	0.0311516	0.0332573	0.0382141	0.0371201	0.0264545	0.029436
Fig 5e
			ΔBRET
	EXP1	EXP2	EXP3	EXP4	EXP5	EXP6
M2	-0.00191071	0.00265976	0.00497676	-0.00596892	0.00509623	0.00400436
FZD4	0.0479622	0.0491018	0.0496322	0.0467671	0.047611	0.0467974
FZD6	0.0060132	0.00620874	-0.00264865	-0.00683381	0.00578883	0.0105955
FZD6_4CRD	0.011497	0.0165104	0.00397619	-0.0136642	-0.00404449	0.0109452
FZD6_4CRDlinker	0.0197149	0.0155917	0.0221884	0.0234794	0.0188614	0.0191158

## Sheet: Fig 6
Fig 6a
pERK/ERK		EXP1	EXP2	EXP3	relative fold												pERK/ERK		EXP1	EXP2	EXP3	relative fold
	M2	0.422425	0.308909	0.3459	1	1	1											M2	0.506436	0.308909	0.3459	1	1	1
	FZD1	0.346192	0.323704	0.148414	0.819535	1.0479	0.429065											FZD1	0.534154	0.323704	0.148414	1.05473	1.0479	0.429065
	FZD3	1.28873	1.26815	1.72716	3.0508	4.10526	4.99326											FZD6	1.14044	1.15607	1.59613	2.25189	3.74243	4.61443
	FZD3_1CRD	0.624247	0.188748	0.186459	1.47777	0.611016	0.539055											FZD6_1CRD	0.593789	0.268975	0.312393	1.17248	0.870727	0.903133
	FZD3_1linker	1.00527	0.677162	0.66378	2.37975	2.19211	1.919											FZD6_1linker	0.963743	0.582685	0.928419	1.90299	1.88627	2.68407
pAKT/AKT					relative fold												pAKT/AKT		EXP1	EXP2	EXP3	relative fold
	M2	0.391143	0.381518	0.989001	1	1	1											M2	0.428854	0.381518	0.989001	1	1	1
	FZD1	0.399353	0.30824	1.43074	1.02099	0.80793	1.43074											FZD1	0.465227	0.30824	1.43074	1.08481	0.80793	1.43074
	FZD3	1.23659	1.2462	3.26167	3.16148	3.26643	3.26167											FZD6	1.01797	1.03199	1.97436	2.37369	2.70495	1.99632
	FZD3_1CRD	0.414658	0.569299	1.03569	1.06012	1.49219	1.03569											FZD6_1CRD	0.445129	0.512528	1.50815	1.03795	1.34339	1.52493
	FZD3_1linker	0.737015	0.750966	0.631409	1.88426	1.96836	1.63141											FZD6_1linker	0.617974	0.601102	1.73545	1.44099	1.57555	1.75475
pJNK/JNK					relative fold												pJNK/JNK					relative fold
	M2	0.338306	0.541715	0.186782	1	1	1											M2	0.625801	0.541715	0.186782	1	1	1
	FZD1	0.337409	0.156099	0.173432	0.997347	0.288157	0.928525											FZD1	0.555166	0.156099	0.173432	0.887128	0.288157	0.928525
	FZD3	1.86273	2.18531	0.918593	5.50606	4.03406	4.91799											FZD6	1.96823	1.7095	0.888245	3.14513	3.15572	4.75551
	FZD3_1CRD	0.312554	0.240898	0.236821	0.92388	0.444696	1.2679											FZD6_1CRD	0.680451	0.136493	0.236336	1.08733	0.251964	1.2653
	FZD3_1linker	0.793711	0.723269	0.522657	2.34613	1.88894	2.79821											FZD6_1linker	0.864493	0.652912	0.339011	1.38142	1.20527	1.81501
Fig 6b
a-FLAG						a-Wnt5a
% of AP stained area	EXP1	EXP2	EXP3			% of AP stained area	EXP1	EXP2	EXP3
M2R	54.932	48.413	45.875			M2R	3.129	2.337	3.802
FZD1	45.875	48.36	53.795			FZD1	4.135	2.669	3.873
FZD6	46.876	49.177	53.797			FZD6	17.836	16.069	16.754
FZD6_1CRD	48.645	66.752	50.299			FZD6_1CRD	4.37	3.94	4.119
FZD6_1linker	42.329	62.337	46.27			FZD6_1linker	9.738	8.361	8.143
Fig 6c
		ΔBRET
M2R	EXP1	EXP2	EXP3
FZD1	0.0093415	0.00484875	0.00189366
FZD6	0.00628061	0.00107211	-0.000170523
FZD6_1CRD	0.0605049	0.0481457	0.0409077
FZD6_1linker	0.00237562	-0.00222219	0.00319696
	0.0386462	0.0241339	0.0177325
Fig 6d
		ΔBRET
M2R	EXP1	EXP2	EXP3
FZD1	0.000217154	-0.000888961	0.00926833
FZD6	0.00312338	0.0015951	0.00341155
FZD6_1CRD	0.0363663	0.0345376	0.0390841
FZD6_1linker	0.00464138	0.00248817	0.00113884
	0.0197012	0.0165174	0.0182048
Fig 6e
		Non	partial	complete				Non	partial	complete
M2R		12	0	0		FZD1		11	0	0
		15	0	0				7	0	0
		17	0	0				13	0	0
		10	0	0				14	0	0
		8	0	0				14	0	0
	total cell number	52	0	0			total cell number	59	0	0
	%of cell number	100	0	0			%of cell number	100	0	0
		Non	partial	complete				Non	partial	complete
FZD6		2	3	4		FZD6_1CRD		7	0	0
		2	0	8				9	0	0
		0	3	4				10	0	0
		2	5	12				10	0	0
		1	3	6				11	0	0
	total cell number	7	14	34			total cell number	47	0	0
	%of cell number	12.7273	25.4545	61.8182			%of cell number	100	0	0
		Non	partial	complete
FZD6_1linker		0	6	8
		0	6	7
		4	4	4
		4	6	5
		4	5	3
	total cell number	12	27	27
	%of cell number	18.1818	40.9091	40.9091

## Sheet: Sup 3
Supplementary Fig3
	FLAG (+) percent (%)
		EXP1	EXP2	EXP3
	M2	63.1	57.8	55
	FZD1	56.4	61	56.4
	FZD3	68.6	62.8	60.5
	FZD4	67.8	59.3	67.1
	FZD5	62.9	60.2	63
	FZD6	59.2	56.6	58.6
	FZD3_1CRD	56.2	70	67.4
	FZD3_4CRD	72.2	67.6	63
	FZD4_3CRD	57.8	68.7	64.3
	FZD4_5CRD	59.3	63.3	67.6
	FZD4_6CRD	66.7	64.8	69.5
	FZD6_1CRD	67.6	66.8	68
	FZD6_4CRD	59.5	56.6	63.1
	FZD3_1linker	63.6	66.6	64
	FZD3_4linker	65.5	66.3	68.3
	FZD4linkerdel	65.4	66.9	67.7
	FZD4_3linker	60.2	64.4	62.8
	FZD4_5linker	63	64.6	58.7
	FZD4_6linker	55.2	60.9	65
	FZD6_1linker	61.2	69.3	56.4
	FZD6_4linker	71.8	70	59.1
	FZD3_4CRDlinker	56.5	67.1	62.1
	FZD4_3CRDlinker	67	57.2	72
	FZD4_5CRdlinker	56.2	62.1	60.9
	FZD4_6CRDlinker	67.2	65.8	57.4
	FZD5_4CRDlinker	65.8	65.4	56.8
	FZD6_4CRDlinker	66.1	64.9	58.5

## Sheet: Sup 4
Supplementary Fig 4
	Relative percent (%)
			EXP1	EXP2	EXP3
M2R			102.154	101.933	101.957
FZD1			108.397	108.07	108.605
FZD3			98.8973	99.2621	99.5402
FZD4			100	100	100
FZD5			93.303	93.0773	93.0246
FZD6			104.856	105.177	105.648
FZD3_1CRD			100.125	100.084	100.37
FZD3_4CRD			103.706	103.691	104.096
FZD4_3CRD			106.189	100.024	106.385
FZD4_5CRD			106.761	100.003	108.09
FZD4_6CRD			102.783	103.15	103.643
FZD6_1CRD			100.766	103.083	102.911
FZD6_4CRD			96.4401	96.4485	96.5348
FZD3_1liker			100.942	104.781	105.9
	FZD3_4linker		105.429	104.927	105.166
FZD4linker			104.866	106.871	100.497
FZD4_3linker			101.506	102.299	102.678
FZD4_5linker			102.161	100.742	105.017
FZD4_6linker			95.421	96.3322	97.1759
FZD6_1linker			94.9986	95.8765	95.9065
FZD6_4linker			113.197	87.9696	106.899
	FZD3_4CRDlinker		92.8989	93.6299	93.9036
FZD4_3CRDlinker			102.522	100.174	106.899
FZD4_5CRDlinker			100.835	108.767	100.953
FZD4_6CRDlinker			100.766	103.083	102.911
	FZD5_4CRDlinker		96.7061	118.004	100.851
	FZD6_4CRDlinker		102.716	92.8514	103.008

## Sheet: Sup 5
Supplementary Fig 5
a-FLAG						a-Wnt3a
% of AP stained area	EXP1	EXP2	EXP3			% of AP stained area	EXP1	EXP2	EXP3
FZD4_3CRD	55.078	55.692	57.438			FZD4_3CRD	1.629	2.519	4.075
FZD4_3CRDlinker	59.131	59.861	60.013			FZD4_3CRDlinker	2.532	2.271	2.357
FZD4_5CRD	52.753	51.894	55.449			FZD4_5CRD	23.557	19.636	18.592
FZD4_5CRDlinker	60.795	60.184	58.202			FZD4_5CRDlinker	22.73	23.04	22.91
FZD4_6CRD	55.533	57.162	56.481			FZD4_6CRD	2.034	2.58	4.618
FZD4_6CRDlinker	58.037	59.244	61.169			FZD4_6CRDlinker	2.054	4.819	4.101

## Sheet: Sup 6
Supplementrary Fig 6
M2R
	(Acceptor/Donor)	Rep1	Rep2	Rep3	Rep4	Rep5
	1	-0.00348418	0.00549469	0.00213413	0.00344035	-0.00754494
	2	-0.0115311	0.000870521	-0.00085051	0.00387633	0.00844368
	3	0.0134317	0.00819091	0.0123637	0.0202108	0.0107596
	4	0.015841	0.0114648	-0.00484752	0.00610312	0.00863552
	5	0.00626348	0.0104175	-0.00148089	0.00100826	0.00357179
	6	0.0034148	0.00669149	0.026239	0.00793271	-0.00580582
FZD4
	(Acceptor/Donor)	Rep1	Rep2	Rep3	Rep4	Rep5
	1	0.014929	2.24477e-05	-0.00435761	0.00487604	0.0110748
	2	0.0473398	0.0337604	0.0389183	0.029155	0.0403493
	3	0.126488	0.0992439	0.103204	0.093487	0.0677276
	4	0.109133	0.12493	0.102514	0.0990926	0.0896277
	5	0.105561	0.0863651	0.108094	0.120317	0.0736844
	6	0.0890501	0.105874	0.109024	0.0992271	0.0971945
FZD6
	(Acceptor/Donor)	Rep1	Rep2	Rep3	Rep4	Rep5
	1	-0.0228818	-0.000806469	0.0263713	-0.00347198	0.0189876
	2	0.00199816	-0.0149837	0.0266484	-0.00330569	-0.0334351
	3	-0.0166287	-0.00252124	0.00678997	0.0032851	-0.0457407
	4	0.00141061	0.00269223	-0.0227016	0.00104364	0.0227188
	5	4.68544e-05	0.00251106	0.00644171	0.000704386	0.00170528
	6	0.00953262	0.00292259	0.00863824	-0.000433528	-0.00169672
FZD4Δlinker
	(Acceptor/Donor)	Rep1	Rep2	Rep3	Rep4	Rep5
	1	0.00123484	0.00344363	-0.00551616	0.00772089	-0.00105595
	2	-0.00916303	0.00430112	-0.00156813	0.00160699	0.00410822
	3	0.0255704	0.0336605	0.0307008	0.033439	0.0214722
	4	0.0362522	0.0367561	0.0305935	0.0394032	0.0343377
	5	0.0295512	0.049246	0.0386398	0.0543832	0.0419025
	6	0.0394241	0.0292694	0.038045	0.0399733	0.0459303
FZD4_3linker
	(Acceptor/Donor)	Rep1	Rep2	Rep3	Rep4	Rep5
	1	0.022915	0.00648644	-0.0128908	-0.00570936	0.00663718
	2	0.00715878	0.00816858	0.0241423	0.0231147	0.0143313
	3	0.029357	0.0471931	0.0384424	0.0258712	0.0358231
	4	0.0390912	0.0467454	0.0230125	0.0400906	0.0314004
	5	0.0361727	0.0357489	0.0481635	0.0450312	0.0325087
	6	0.0437609	0.0340969	0.0303169	0.0338259	0.0211593
FZD4_5linker
	(Acceptor/Donor)	Rep1	Rep2	Rep3	Rep4	Rep5
	1	0.0128818	0.022586	0.0275647	0.0106404	0.0186375
	2	0.0207745	0.0109364	0.00235824	0.00568035	0.0214089
	3	0.0430545	0.0538262	0.0601021	0.0495901	0.0615928
	4	0.0519192	0.0641897	0.061392	0.0573687	0.0502466
	5	0.0588627	0.0548058	0.0534627	0.0612497	0.069433
	6	0.0675553	0.0613821	0.0519666	0.0580305	0.0780872
FZD4_6linker
	(Acceptor/Donor)	Rep1	Rep2	Rep3	Rep4	Rep5
	1	0.00939437	0.0190781	0.00605418	0.0142788	0.0236354
	2	-0.0065333	0.00240401	0.0034812	0.00489206	-0.00520605
	3	0.014104	0.00631439	0.0171842	0.0128723	0.00763667
	4	0.0262782	0.0380375	0.0305453	0.0297911	0.0351098
	5	0.0332895	0.0294549	0.0347847	0.0267182	0.0447684
	6	0.0226737	0.0313151	0.0245548	0.0466187	0.034221

## Sheet: Sup 7
Supplementary Fig 7
					ΔBRET
			EXP1	EXP2	EXP3	EXP4	EXP5
		FZD4	0.177348	0.144451	0.125974	0.131052	0.158421
		FZD4Δlinker	0.132256	0.135629	0.139166	0.151172	0.201408
		FZD4_3linker	0.143522	0.126043	0.120122	0.101376	0.10984
		FZD4_5linker	0.146279	0.109294	0.139933	0.134103	0.159949
		FZD4_6linker	0.135876	0.180852	0.148349	0.140532	0.115622
								BRET ratio
			EXP1	EXP2	EXP3	EXP4	EXP5				EXP1	EXP2	EXP3	EXP4	EXP5
		M2R-FZD4	1.00137	1.00665	1.0085	1.03071	1.01606			FZD4-FZD4	1.17872	1.1511	1.13447	1.16176	1.17448		9.4993e-05
		M2R-FZD4Δlinker	1.01605	1.02277	1.02156	1.02172	1.0212			FZD4Δlinker-FZD4Δlinker	1.1483	1.1584	1.16073	1.17289	1.22261		0.000286385
		M2R-FZD4_3linker	0.997619	1.01171	1.00347	1.02506	1.01905			FZD4_3linker-FZD4_3linker	1.14114	1.13775	1.1236	1.12643	1.12889		7.59024e-05
		M2R-FZD4_5linker	1.00137	1.00665	1.0085	1.03071	1.01606			FZD4_5linker-FZD4_5linker	1.14765	1.11595	1.14843	1.16482	1.17601		7.85591e-05
		M2R-FZD4_6linker	1.00116	1.01481	1.00291	1.02831	1.01343			FZD4_6linker-FZD4_6linker	1.13704	1.19566	1.15126	1.16884	1.12906		0.000170743

[truncated: 11 more sheets: Sup 8, Sup 9, Sup 10, Sup 11, Sup 14, Sup 15, Sup 16, Sup 17, Sup 18, Sup 19, Sup 20]
