# Supplementary material for: Functional role of the Frizzled linker domain in the Wnt signaling pathway
Source: Commun Biol. 2022 May 5;5:421. doi: 10.1038/s42003-022-03370-4 (PMC9072438; doi:10.1038/s42003-022-03370-4)
Supplement: Supplementary file 5 — Supplementary Data 2 [file 42003_2022_3370_MOESM5_ESM.xlsx]

## Sheet: Sheet1
Full length
		Construct			primer probe			sequence
		M2R			Forward			5-ACACAGCGGCCGCAAATAACTCAACAAACTCCTCTAACAATAGCCTG-3
					Reverse			5-ACACATCTAGATAATGTAGCGCCTATGTTCTTATAATGACA-3
		FZD1			Forward			5-ACACAGCGGCCGCAGTCCGGGCCCAGGCG-3
					Reverse			5-GGATCCAGACTGTAGTCTCCCCTTGTTTGCTACACA-3
		FZD3			Forward			5-ACACAGCGGCCGCACACAGTTTGTTTTCTTGTGAACCTATT-3
					Reverse			5-CTCGAGTTAAGCACTGGTTCCATCTTCTTCAATAACACACA-3
		FZD4			Forward			5-ACACAGCGGCCGCAGAGGAGCGGCGCTGC-3
					Reverse			5-CTCGAGTACCACAGTCTCGTTGCCTTTTCCACACA-3
		FZD5			Forward			5-ACACAGCGGCCGCAGCGTCCAAGGCCCCG-3
					Reverse			5-CTCGAGCTACACGTGCGACAGGGACACACACA-3
		FZD6			Forward			5-ACACAGCGGCCGCACACAGTCTCTTCACCTGTGAACC-3
					Reverse			5-GAATTCTCAAGTATCTGAATGACAACCACCTCCCTGACACA-3
CRD mutant
		Construct			domain			primer probe			sequence
		FZD3_1CRD			CRD			Forward			5-ACACAGCGGCCGCAGTCCGGGCCCAGGCG-3
								Reverse			5-GAGGATATGGGCCCACGCACAGCTCG-3
					TM			Forward			5-TGCGTGGGCCCATATCCTCGACTTGTGGATCTGAAT-3
								Reverse			5-CTCGAGTTAAGCACTGGTTCCATCTTCTTCAATAACACACA-3
		FZD3_4CRD			CRD			Forward			5-ACACAGCGGCCGCAGAGGAGCGGCGCTGC-3
								Reverse			5-AGGATATGGTTCCATGCACATGTGGTTGTGGT-3
					TM			Forward			5-TGCATGGAACCATATCCTCGACTTGTGGATCTGA-3
								Reverse			5-CTCGAGTTAAGCACTGGTTCCATCTTCTTCAATAACACACA-3
		FZD4_3CRD			CRD			Forward			5-ACACAGCGGCCGCACACAGTTTGTTTTCTTGTGAACCTATT-3
								Reverse			5-ACCTGGTCCCTCATCACAATCTGGGAACCTACTGCATTC-3
					TM			Forward			5-TGTGATGAGGGACCAGGTGATGAAGAGGTTCCC-3
								Reverse			5-CTCGAGTACCACAGTCTCGTTGCCTTTTCCACACA-3
		FZD4_5CRD			CRD			Forward			5-ACACAGCGGCCGCAGCGTCCAAGGCCCCG-3
								Reverse			5-ACCTGGTCCATCCATGCAGAGGACCTCGG-3
					TM			Forward			5-TGCATGGATGGACCAGGTGATGAAGAGGTTCC-3
								Reverse			5-CTCGAGTACCACAGTCTCGTTGCCTTTTCCACACA-3
		FZD4_6CRD			CRD			Forward			5-ACACAGCGGCCGCACACAGTCTCTTCACCTGTGAACC-3
								Reverse			5-ACCTGGTCCCTCATCACAGTATTGTAATCTGTCACATTCAAGC-3
					TM			Forward			5-GTGATGAGGGACCAGGTGATGAAGAGGTTCC-3
								Reverse			5-CTCGAGTACCACAGTCTCGTTGCCTTTTCCACACA-3
		FZD6_1CRD			CRD			Forward			5-ACACAGCGGCCGCAGTCCGGGCCCAGGCG-3
								Reverse			5-AGGAACCGTGCCCACGCACAGCTCGCC-3
					TM			Forward			5-GAGCTGTGCGTGGGCACTGTTCCTGTAACTTTTGATCCACACACA-3
								Reverse			5-GAATTCTCAAGTATCTGAATGACAACCACCTCCCTGACACA-3
		FZD6_4CRD			CRD			Forward			5-ACACAGCGGCCGCAGAGGAGCGGCGCTGC-3
								Reverse			5-AGGAACAGTTTCCATGCACATGTGGTTGTGGTC-3
					TM			Forward			5-TGTGCATGGAAACTGTTCCTGTAACTTTTGATCCACACACA-3
								Reverse			5-GAATTCTCAAGTATCTGAATGACAACCACCTCCCTGACACA-3
linker mutant
		Construct			domain			primer probe			sequence
		FZD3_1linker			CRD			Forward			5-ACACAGCGGCCGCACACAGTTTGTTTTCTTGTGAACCTATT-3
								Reverse			5-CGTGTTCTGCTCATCACAATCTGGGAACCTACTGC-3
					linker			Forward			5-TGTGATGAGCAGAACACGTCCGACAAGGGC-3
								Reverse			5-ATTTGGACAAGGTGCGCCGCAGTCC-3
					TM			Forward			5-GGCGCACCTTGTCCAAATATGTACTTCAGAAGAGAAGAACTG-3
								Reverse			5-CTCGAGTTAAGCACTGGTTCCATCTTCTTCAATAACACACA-3
		FZD3_4linker			CRD			Forward			5-ACACAGCGGCCGCACACAGTTTGTTTTCTTGTGAACCTATT-3
								Reverse			5-ACCTGGTCCCTCATCACAATCTGGGAACCTACTGC-3
					linker			Forward			5-TGTGATGAGGGACCAGGTGATGAAGAGGTTCC-5
								Reverse			5-ATTTGGACACTTGAGAACACAGTTCAGGCTCCT-3
					TM			Forward			5-GTTCTCAAGTGTCCAAATATGTACTTCAGAAGAGAAGAACT-3
								Reverse			5-CTCGAGTTAAGCACTGGTTCCATCTTCTTCAATAACACACA-3
		FZD4Δlinker			CRD			Forward			5-ACACAGCGGCCGCAGAGGAGCGGCGCTGC-3
								Reverse			5-ACCTCCTGAACCTCCTTCCATGCACATGTGGTTGTG-3
					TM			Forward			5-GGAGGTTCAGGAGGTTGTGGCTACGATGCTGGCTTGTAC-3
								Reverse			5-GGATCCGTACCACAGTCTCGTTGCCTTTTCCACACA-3
		FZD4_3linker			CRD			Forward			5-ACACAGCGGCCGCAGAGGAGCGGCGCTGC-3
								Reverse			5-AAGTCGAGGATATGGTTCCATGCACATGTGGTTG-3
					linker			Forward			5-ATGTGCATGGAACCATATCCTCGACTTGTGGA-3
								Reverse			5-ATCGTAGCCACAAGGAGGTGAACAATCACG-3
					TM			Forward			5-GATTGTTCACCTCCTTGTGGCTACGATGCTGG-3
								Reverse			5-CTCGAGTACCACAGTCTCGTTGCCTTTTCCACACA-3
		FZD4_5linker			CRD			Forward			5-ACACAGCGGCCGCAGAGGAGCGGCGCTGC-3
								Reverse			5-ACCTGGTCCTTCCATGCACATGTGGTTGTG-3
					linker			Forward			5-TGCATGGAAGGACCAGGTAGCGAGGCCACCACG-3
								Reverse			5-GTAGCCACAGGGTACCGCGCAGTTGGGC-3
					TM			Forward			5-GCGGTACCCTGTGGCTACGATGCTGG-3
								Reverse			5-CTCGAGTACCACAGTCTCGTTGCCTTTTCCACACA-3
		FZD4_6linker			CRD			Forward			5-ACACAGCGGCCGCAGAGGAGCGGCGCTGC-3
								Reverse			5-AGGAACAGTTTCCATGCACATGTGGTTGTGGTC-3
					linker			Forward			5-TGCATGGAAACTGTTCCTGTAACTTTTGATCCACAC-3
								Reverse			5-GTAGCCACATGGAGGCGCACACTGGTC-3
					TM			Forward			5-GCGCCTCCATGTGGCTACGATGCTGG-3
								Reverse			5-CTCGAGTACCACAGTCTCGTTGCCTTTTCCACACA-3
		FZD6_1linker			CRD			Forward			5-ACACAGCGGCCGCACACAGTCTCTTCACCTGTGAACC-3
								Reverse			5-CGTGTTCTGCTCATCACAGTATTGTAATCTGTCACATTCA-3
					linker			Forward			5-TGTGATGAGCAGAACACGTCCGACAAGGG-3
								Reverse			5-GTTGGGGCAAGGTGCGCCGCAGTCCT-3
					TM			Forward			5-GGCGCACCTTGCCCCAACATGTATTTTAAAAGTGATGAGC-3
								Reverse			5-GAATTCTCAAGTATCTGAATGACAACCACCTCCCTGACACA-3
		FZD6_4linker			CRD			Forward			5-ACACAGCGGCCGCACACAGTCTCTTCACCTGTGAACC-3
								Reverse			5-ACCTGGTCCCTCATCACAGTATTGTAATCTGTCACATTCAA-3
					linker			Forward			5-TGTGATGAGGGACCAGGTGATGAAGAGGTTCC-3
								Reverse			5-GTTGGGGCACTTGAGAACACAGTTCAGGCTCC-3
					TM			Forward			5-GTTCTCAAGTGCCCCAACATGTATTTTAAAAGTGAT-3
								Reverse			5-GAATTCTCAAGTATCTGAATGACAACCACCTCCCTGACACA-3
CRDlinker mutant
		Construct			domain			primer probe			sequence
		FZD3_4CRDlinker			CRDlinker			Forward			5-ACACAGCGGCCGCAGAGGAGCGGCGCTGC-3
								Reverse			5-TTTGGACACTTGAGAACACAGTTCAGGCTCCT-3
					TM			Forward			5-GTTCTCAAGTGTCCAAATATGTACTTCAGAAGAGAAGAACTG-3
								Reverse			5-CTCGAGTTAAGCACTGGTTCCATCTTCTTCAATAACACACA-3
		FZD4_3CRDlinker			CRDlinker			Forward			5-ACACAGCGGCCGCACACAGTTTGTTTTCTTGTGAACCTATT-3
								Reverse			5-ATCGTAGCCACAAGGAGGTGAACAATCACG-3
					TM			Forward			5-TCACCTCCTTGTGGCTACGATGCTGGCTTG-3
								Reverse			5-GGATCCGTACCACAGTCTCGTTGCCTTTTCCACACA-3
		FZD4_5CRDlinker			CRDlinker			Forward			5-ACACAGCGGCCGCAGCGTCCAAGGCCCCG-3
								Reverse			5-GTAGCCACAGGGTACCGCGCAGTTGGGC-3
					TM			Forward			5-GCGGTACCCTGTGGCTACGATGCTGG-3
								Reverse			5-GGATCCGTACCACAGTCTCGTTGCCTTTTCCACACA-3
		FZD4_6CRDlinker			CRDlinker			Forward			5-ACACAGCGGCCGCACACAGTCTCTTCACCTGTGAACC-3
								Reverse			5-GTAGCCACATGGAGGCGCACACTGGTC-3
					TM			Forward			5-GCGCCTCCATGTGGCTACGATGCTGG-3
								Reverse			5-CTCGAGTACCACAGTCTCGTTGCCTTTTCCACACA-3
		FZD5_4CRDlinker			CRDlinker			Forward			5-ACACAGCGGCCGCAGAGGAGCGGCGCTGC-3
								Reverse			5-CTGGTAGCACTTGAGAACACAGTTCAGGCTCCT-3
					TM			Forward			5-GTTCTCAAGTGCTACCAGCCGTCCTTCAG-3
								Reverse			5-CTCGAGCTACACGTGCGACAGGGACACACACA-3
		FZD6_4CRDlinker			CRDlinker			Forward			5-ACACAGCGGCCGCAGAGGAGCGGCGCTGC-3
								Reverse			5-GTTGGGGCACTTGAGAACACAGTTCAGGCTCC-3
					TM			Forward			5-GTTCTCAAGTGCCCCAACATGTATTTTAAAAGTGAT-3
								Reverse			5-GAATTCTCAAGTATCTGAATGACAACCACCTCCCTGACACA-3
